# Supplementary material for: Timing and Dose of Constraint-Induced Movement Therapy after Stroke: A Systematic Review and Meta-Regression
Source: J Clin Med. 2023 Mar 15;12(6):2267. doi: 10.3390/jcm12062267 (PMC10058952; doi:10.3390/jcm12062267)
Supplement: Supplementary file 1 [file jcm-12-02267-s001.zip]

Archive with 1 entries (1 files):
- jcm-2178988-supplementary.pdf
